# Supplementary material for: Application of the AI-Based Framework for Analyzing the Dynamics of Persistent Organic Pollutants (POPs) in Human Breast Milk
Source: Toxics. 2025 Jul 27;13(8):631. doi: 10.3390/toxics13080631 (PMC12390066; doi:10.3390/toxics13080631)
Supplement: Supplementary file 1 [file toxics-13-00631-s001.zip]

Archive with 1 entries (1 files):
- toxics-3728195-supplementary.pdf
